# Supplementary material for: Gender differences in the prevalence of nonalcoholic fatty liver disease in the Northeast of Thailand: A population-based cross-sectional study
Source: F1000Res. 2017 Oct 20;6:1630. Originally published 2017 Sep 4. [Version 2] doi: 10.12688/f1000research.12417.2 (PMC5645706; doi:10.12688/f1000research.12417.2)
Supplement: Supplementary file 1 [file f1000research-6-14046-s0000.tgz]

Archive with 1 entries (1 files):
- df82f975-b503-46df-825a-fd5ed9f105e3.do
