# Supplementary material for: Gender differences in the prevalence of nonalcoholic fatty liver disease in the Northeast of Thailand: A population-based cross-sectional study
Source: F1000Res. 2017 Oct 20;6:1630. Originally published 2017 Sep 4. [Version 2] doi: 10.12688/f1000research.12417.2 (PMC5645706; doi:10.12688/f1000research.12417.2)
Supplement: Supplementary file 1 [file f1000research-6-14046-s0000.tgz › df82f975-b503-46df-825a-fd5ed9f105e3.do]

clear
set more off
cd  "H:\remanuscript\dataset\" 
use "cca01.dta" 
joinby ptid using "cca02.dta"
count

//cca02 before gen group//
destring f*, replace
replace f2v2a1b3 = 0 if f2v2a1 == 0 
replace f2v2a2b1c1 = 0 if f2v2a2b1c1 == 0 & f2v2a2 == 0 
replace f2v2a2b2c1 = 0 if f2v2a2b1c1 == 0 & f2v2a2 == 0 
replace f2v2a2b3c1 = 0 if f2v2a2b1c1 == 0 & f2v2a2 == 0 
replace f2v2a2b4c1 = 0 if f2v2a2b1c1 == 0 & f2v2a2 == 0 
replace f2v2a2b1c3 = 0 if f2v2a2b1c3 == 0 & f2v2a2 == 0 
replace f2v2a2b2c3 = 0 if f2v2a2b1c3 == 0 & f2v2a2 == 0 
replace f2v2a2b3c3 = 0 if f2v2a2b1c3 == 0 & f2v2a2 == 0 
replace f2v2a2b4c3 = 0 if f2v2a2b1c3 == 0 & f2v2a2 == 0 
replace f2v2a2b1c4 = 0 if f2v2a2b1c4 == 0 & f2v2a2 == 0 
replace f2v2a2b2c4 = 0 if f2v2a2b1c4 == 0 & f2v2a2 == 0 
replace f2v2a2b3c4 = 0 if f2v2a2b1c4 == 0 & f2v2a2 == 0 
replace f2v2a2b4c4 = 0 if f2v2a2b1c4 == 0 & f2v2a2 == 0 

replace f2v2a3b0 = 0 if f2v2a3b0 == .
replace f2v2a3b1 = 0 if f2v2a3b1 == .
replace f2v2a3b2 = 0 if f2v2a3b2 == .
replace f2v2a3b3 = 0 if f2v2a3b3 == .

replace f2v3a2b1 = 0 if f2v3a2b1 == . & f2v3 == 1 
replace f2v3a2b2 = 0 if f2v3a2b2 == . & f2v3 == 1 
replace f2v3a2b3 = 0 if f2v3a2b3 == . & f2v3 == 1 
 
replace f2v4a2b1 = 0 if f2v4a2b1 == . & f2v4 == 1 
replace f2v4a2b2 = 0 if f2v4a2b2 == . & f2v4 == 1 
replace f2v4a3b1 = 0 if f2v4a3b1 == . & f2v4 == 1 
replace f2v4a3b2 = 0 if f2v4a3b2 == . & f2v4 == 1 
replace f2v4a4b1 = 0 if f2v4a4b1 == . & f2v4 == 1 
replace f2v4a4b2 = 0 if f2v4a4b2 == . & f2v4 == 1 

replace f2v4a4b1c1 = 0 if f2v4a4b1c1 == . & f2v4 == 1 
replace f2v4a4b1c2 = 0 if f2v4a4b1c2 == . & f2v4 == 1 
replace f2v4a4b2c1 = 0 if f2v4a4b2c1 == . & f2v4 == 1 
replace f2v4a4b2c2 = 0 if f2v4a4b2c2 == . & f2v4 == 1 
replace f2v4a5b1c1 = 0 if f2v4a5b1c1 == . & f2v4 == 1 
replace f2v4a5b1c2 = 0 if f2v4a5b1c2 == . & f2v4 == 1 

replace f2v5a1 = 0 if f2v5a1 == .
replace f2v5a1 = 0 if f2v5a2 == .
replace f2v5a1 = 0 if f2v5a3 == .

//xxxxxxx///

***********u/ finding abnormal before exclude alcohol con & alcoholism hepb&hepc *****

*1 gen PDF group      //other abnomal u/s 
gen pdfg=.
destring f2v2a1b2, replace
tab f2v2a1b2, missing
replace pdfg = 1 if f2v2a1b2 ==1| f2v2a1b2 ==2| f2v2a1b2 ==3
replace pdfg = 0 if f2v2a1b2 ==.
tab pdfg

//chage destring in f2v2 all group from string//
destring f2v2a1*, replace
//li ptid f2v1 f2v2a1 f2v2a2 f2v2a3 cca02 if ptid "ptid" when want to explore pt >1//
//other abnomal u/s//

*2 cirrhosi group
tab f2v2a1b3, missing //cirrhosis//
tab f2v2a1
destring f2v2a1b3, replace
gen cirrhosisg=.
replace cirrhosisg =1 if f2v2a1b3 ==1
replace cirrhosisg =0 if f2v2a1b3 ==.
tab cirrhosisg
count


********************************************************
*********** data maanagement before NAFLD analysis*************************************************
  *** before gen fattyg2 ----> NAFLD must exclude pt as follow:
  
// 1 before  gen fattyg remove alcoholism from analysis //
tab f1v12, missing

//2  before gen fattyg for NAFLD keep f1v12 alcoholism =0 and exclude alcoholism =1 outof analysis//
destring f1v12, replace
replace f1v12 = 0 if f1v12 ==.
tab f1v12
keep if f1v12 ==0 // remove 478 alcoholism from analyze//
tab f1v12
count

//3 before gen NAFLD exclude pt with alcohol consumption from the analysis//
tab f1v11 f1v3, col
keep if f1v11 ==0   // remove xxx  alcohol consumption from analyz //
tab f1v11
count     // after exclude alcohollism and al consumption 35429 participants remains 

 /*5 before analysis must recode f1v3(gender) from 1 =male -->0 2 = fenale -->1 
 because female is a high rist group ****/
recode f1v3 1=0 2=1
label define f1v3label 0"male" 1 "female" 
label values f1v3 f1v3label 
 
 tab f1v3
 count
 *****************************************************
 
 *** explore and generate other variable from cca01 &cca02
 
 **************************************************

// f1v14 undrelying disease have only 1 and . before analyse gen 0 by//
replace f1v14a0 = 0 if f1v14a0 == . 
replace f1v14a1 = 0 if f1v14a1 == . 
replace f1v14a2 = 0 if f1v14a2 == . 
replace f1v14a3 = 0 if f1v14a3 == . 
replace f1v14a4 = 0 if f1v14a4 == .

* hepatitis B 
destring f1v14a1, replace //hepatitisb//
tab f1v14a1, missing
replace f1v14a1 = 0 if f1v14a1 ==.
tab f1v14a1  // have underlying disease = 604

*hepatitis C
destring f1v14a2, replace //hepatitisc//
tab f1v14a2, missing
replace f1v14a2 = 0 if f1v14a2 ==.
tab f1v14a2

// exclude  hep B & C from NAFLD  //
keep if f1v14a1 ==0 
keep if f1v14a2 ==0

count  // only pt appropriated with inclusion criteria for NAFLD

****************************************************************88
// gen fattyg//
gen fattyg=0 // only NAFLD//
destring f2v2a1b1, replace
replace fattyg = 1 if f2v2a1b1 ==1
replace fattyg = 1 if f2v2a1b1 ==2
replace fattyg = 1 if f2v2a1b1 ==3
replace fattyg= 0 if f2v2a1b1 ==. 
tab fattyg,miss
count

tab fattyg pdfg  //fatty+pdf 1151//
tab fattyg cirrhosis //fattyg + cirrhosis 16/
tab f1v3
////xxxxxxxxxxxxxxxx

/****** exclude pt with alcoholismm + alcohol consumption + hepb&c from analysis 
before generate fattyg2 ------> nafld onlyyy    *****/


*******************************************************************************************************
************ fattyg2 for analysis 0 = normal + other abnormal 1= NAFLD & NAFLD + other abnormal******
gen fattyg2=0
replace fattyg2=1 if fattyg==1
tab fattyg2 , missing

// gen severity of fattyg ----->  GRADE mild moderate severe//
gen fattyg3 =.
replace fattyg3 = 1 if f2v2a1b1 ==1
replace fattyg3 = 2 if f2v2a1b1 ==2
replace fattyg3 = 3 if f2v2a1b1 ==3
tab fattyg3, missing  // = 7604  mild 5843 mod = 1657 severe 104
 
// or normal u/s = 16630 and abnormal (pdf+fatty+cirrhosis) = 18079//
count if fattyg2==1 & pdfg==0 & cirr==0 //=fatty2g = 6421//
tab pdfg fattyg, row		//1151
tab cirrhosis fattyg, row  // 16
tab fattyg2 // = 6425 -->fattyg + pdf = 1151 so if remove cirrhosis+pdf remain fattyg 6425//
 
//total fatty liver mild moderate severe NAFLD//
destring f2v2a1b1, replace


******** variables for characteristic (over all) ***********

* **total baseline characteristics*************************
*1 age 
// gen variables age in year//
gen bdate = date(f1v2, "DMY", 2400)
format bdate %d
gen age = (td(30 sep 2558)-bdate)/365.25
list f1v2 bdate age
tabstat age, stats(n mean sd median min max)
replace age=. if age <20
replace age=. if age >110

**
// gen ageg every 10 years
gen ageg=.
replace ageg =1 if age <50
replace ageg = 2 if age >=50 & age <60
replace ageg = 3 if age >=60 
tab ageg
label define ageglabel 1"<50" 2">=50 & <60" 3">60" 
label values ageg ageglabel
tab ageg, missing
tabstat age, stats(mean sd median min max) 
table f1v3, c(n age mean age sd age)
table fattyg2, c(n age mean age sd age)
table fattyg2, c(n age median age min age max age)

// gen ageg every 5 years 

gen ageg5=.
replace ageg5 =1 if age <=45
replace ageg5= 2 if age >45 & age <=50
replace ageg5 = 3 if age >50  & age <=55
replace ageg5 = 4 if age >55  & age <=60
replace ageg5 = 5 if age >60& age <=65
replace ageg5 = 6 if age >65 & age !=.
label define ageg5label 1"<=45" 2"46-50" 3"51-55" 4"56-60" 5 "61-65" 6 ">65"
label values ageg5 ageg5label
tab ageg5


*3 edu group
tab f1v4, missing
tab f1v4 fattyg2, row

*4 occupation group
tab f1v5, missing
tab f1v5 fattyg2, row
count

* 5 ever been exam for parasite//
destring f1v7, replace
tab f1v7 fattyg2, row


* 6 ever been infect with liverfluke for group analysis//
gen infectg =.
replace infectg = 1 if f1v7 ==2
replace infectg = 0 if f1v7 ==0
replace infectg = 0 if f1v7 ==1
replace infectg =. if f1v7 ==3
tab infectg
tab infectg fattyg2, row

destring f1v8, replace

* 7 ever been treat with placiquantelg//
tab f1v8, missing
gen praciquantelg =.
replace  praciquantelg = 0 if f1v8 ==0
replace  praciquantelg = 1 if f1v8 ==1
replace  praciquantelg = 2 if f1v8 ==2
replace  praciquantelg = 3 if f1v8 ==3
replace  praciquantelg = 4 if f1v8 ==4
replace  praciquantelg = . if f1v8 ==5
tab praciquantelg
tab praciquantelg fattyg2, row

*8 having relative with cca

replace f1v9a1b1 = 0 if f1v9a1b1 == . & f1v9 == 0
replace f1v9a1b2 = 0 if f1v9a1b2 == . & f1v9 == 0
replace f1v9a1b3 = 0 if f1v9a1b3 == . & f1v9 == 0
replace f1v9a1b4 = 0 if f1v9a1b4 == . & f1v9 == 0
replace f1v9a1b5 = 0 if f1v9a1b5 == . & f1v9 == 0
replace f1v9a1b6 = 0 if f1v9a1b6 == . & f1v9 == 0
replace f1v9a1b7 = 0 if f1v9a1b7 == . & f1v9 == 0
replace f1v9a1b8 = 0 if f1v9a1b8 == . & f1v9 == 0
replace f1v9a1b9 = 0 if f1v9a1b9 == . & f1v9 == 0
tab f1v9, missing 
destring f1v9, replace
tab f1v9, missing
tab f1v9 fattyg2, row

// subgroup relative with CCA//
tab f1v9a1b1 fattyg2, row
tab f1v9a1b2 fattyg2, row
tab f1v9a1b3 fattyg2, row
tab f1v9a1b4 fattyg2, row
tab f1v9a1b5 fattyg2, row
tab f1v9a1b6 fattyg2, row
tab f1v9a1b7 fattyg2, row
tab f1v9a1b8 fattyg2, row
tab f1v9a1b9 fattyg2, row


*9 smoking
tab f1v10, missing
tab f1v10 fattyg2, row

*10 alcohol consumption  -----> remove al consumption =1 from the analysis
tab f1v11, missing
tab f1v11 fattyg2, row


*11 ever eaten uncooked fish
tab f1v13
tab f1v13 fattyg2, row

*12  underlying  disease

// f1v14 have only 1 newgen//
replace f1v14a0 = 0 if f1v14a0 == . 
replace f1v14a1 = 0 if f1v14a1 == . 
replace f1v14a2 = 0 if f1v14a2 == . 
replace f1v14a3 = 0 if f1v14a3 == . 
replace f1v14a4 = 0 if f1v14a4 == .
* have or no underlying  
destring f1v14a0, replace //no underlying//
tab f1v14a0, missing
replace f1v14a0 = 0 if f1v14a0 ==.
tab f1v14a0 
tab f1v14a0 fattyg2, row

* hepatitis b
destring f1v14a1, replace //hepatitisb=1 exclude from analysis
tab f1v14a1, missing
replace f1v14a1 = 0 if f1v14a1 ==.
tab f1v14a1
tab f1v14a1 fattyg2, row

*hepatitisc
destring f1v14a2, replace //hepatitisc =1 exclude from analysis 
tab f1v14a2, missing
replace f1v14a2 = 0 if f1v14a2 ==.
tab f1v14a2
tab f1v14a2 fattyg2, row

*** DM 
destring f1v14a3, replace /*******diabetes  importants ******/
tab f1v14a3, missing
replace f1v14a3 = 0 if f1v14a3 ==.
tab f1v14a3
tab f1v14a3 fattyg2,row

** others disease
destring f1v14a4, replace //others disease//
tab f1v14a4, missing
replace f1v14a1 = 0 if f1v14a4 ==.
tab f1v14a4
tab f1v14a4 fattyg2, row

** age for elderly ------>increasing age more interest factors
*ageg define by elderly//
gen elderly =.
replace elderly = 1 if age >=60
replace elderly = 0 if age <60
tab elderly


**********************************************************************
*************TABLE I chracteristic between male & female******
*************************************************************************

bysort f1v3: tab ageg fattyg2, row
su age if f1v3 ==0, de
su age if f1v3 ==1, de
bysort f1v3: tab f1v4 fattyg2, row
bysort f1v3: tab f1v5 fattyg2, row
bysort f1v3: tab f1v7 fattyg2, row
bysort f1v3: tab f1v8 fattyg2, row
bysort f1v3: tab f1v9 fattyg2, row
bysort f1v3:tab f1v9a1b1 fattyg2, row
bysort f1v3:tab f1v9a1b2 fattyg2, row
bysort f1v3:tab f1v9a1b3 fattyg2,row
bysort f1v3:tab f1v9a1b4 fattyg2, row
bysort f1v3:tab f1v9a1b5 fattyg2, row
bysort f1v3:tab f1v9a1b6 fattyg2, row
bysort f1v3:tab f1v9a1b7 fattyg2, row
bysort f1v3:tab f1v9a1b8 fattyg2, row
bysort f1v3:tab f1v9a1b9 fattyg2, row
bysort f1v3:tab f1v10 fattyg2, row
bysort f1v3:tab f1v11 fattyg2, row
bysort f1v3:tab f1v14a0 fattyg2, row
bysort f1v3:tab f1v14a3 fattyg2, row


***** main outcome severity of NAFLD *****
tab f1v3 fattyg3, row
tab fattyg3 f1v3, row
// compare prediff between male and female in severiyt of NAFLD//
binreg fattyg2 f1v3, rd


***************************************************************
************II PREVALENCE OF NAFLD**********
******************************************************************
** primary outcome overall prevalence of NAFLD 
tab fattyg2   // NAFLD prevalence = 27.79 --> 6425 obs from 23123 obs

tab fattyg2 if f1v3 ==0
ci fattyg2 if f1v3 ==0, binomial // for MALE prevalence of NAFLD & its 95%CI


tab fattyg2 if f1v3 ==1
ci fattyg2 if f1v3 ==1, binomial // for femALE prevalence of NAFLD & its 95%CI


* 1 prevalence in gender 
tab fattyg2 f1v3, col //in gender = 27.78//
cii 23075 6410
tab fattyg2 f1v3 if f1v3 ==0 //male//
cii  5104 1199
tab fattyg2 f1v3 if f1v3 ==1 //female//
cii 17971 5211

* 2 prevalence among ageg

 tab fattyg2 ageg, row //in ageg//
 cii 7863 1862  // prevalence  & 95%ci in age<50//
 cii 8149 2546  //prevalence  & 95%ci in age 50 -60//
 cii 7111 2017   // prevalence  & 95%ci  in age>60//
 
 bysort f1v3: tab fattyg2 ageg, row
  cii 5728 1415 // in femal <50//
  cii 4782 1497 // in female 50 -60//
  cii 3111 894 // in female >60//
  cii 3369 781 // in male <50//
  cii 3288 877 // in male 50-60//
  cii 2612 570 //in male >60//
  
  bysort f1v3: tab fattyg2 ageg5, row
  * prevalence in ageg increase every 5 years
  * male
  cii 861 128 // in male <=45
  cii 661 159 // in male 46-50
  cii 849 236 // in male 51-55
  cii 811 220 // in male 56-60
  cii 726 187  // in male 61-65
  cii 1184 265 // in male >65
  
  * female
  cii 3131 685  // in female <=45
  cii 3183 882  // in female 46-50
  cii 3337 1014  // in female 50-55
  cii 3141 1075  // in female 56-60
  cii 2314 787   // in female 61-65
  cii 2797 751    // in female >65
  
  * 4 prevalence in underlying
  recode f1v14a0 1= 0 0=1  
  tab f1v14a0    //no underlying = 6670
  tab fattyg2 f1v14a0
  cii 6425 1514
  
  * 3 prevalence in DM 
  tab fattyg2 f1v14a3, row //prevalence in dm//
  cii 1480 641
  bysort f1v3: tab fattyg2 f1v14a3, row // dm male and female//
  cii 232  98  // prevalence of NAFLD + DM in male
  cii 1246 541 // prevalence of NAFLD + DM in female
  
 
 *************************************************************************
 ****  figureII risk (prevalence) different prevalence between male and female**
*******************************************************8
** stratified NAFLD gender in ageg and dm****

prtest fattyg2, by(f1v3)  // prevalence diff NAFLD between male vs female
binreg fattyg2 f1v3, rd  // risk diff betwwen female and male//

*2 prevalence differences among male vs female in agegroup

binreg fattyg2 f1v3   if ageg ==1, rd //risk diff in ageg<50//
binreg fattyg2 f1v3   if ageg ==2, rd //risk diff in ageg 50-60//
binreg fattyg2 f1v3   if ageg ==3, rd  //risk diff in ageg >60//


* 3 prevalence diff among male & female in ageg5

binreg fattyg2 f1v3   if ageg5 ==1, rd //risk diff in ageg<=45//
binreg fattyg2 f1v3   if ageg5 ==2, rd //risk diff in ageg46-50//
binreg fattyg2 f1v3   if ageg5 ==3, rd //risk diff in ageg<51-55//
binreg fattyg2 f1v3   if ageg5 ==4, rd //risk diff in ageg56-60//
binreg fattyg2 f1v3   if ageg5 ==5, rd //risk diff in ageg>60//


* 4 prevalence differences among male vs female in underlying disease

binreg fattyg2 f1v3 if f1v14a0 ==0, rd
binreg fattyg2 f1v3 if f1v14a0 ==1, rd


* 5 prevalence differences among male vs female in DM
binreg fattyg2 f1v14a3 if f1v3 ==0, rd //risk diff in no dm//
binreg fattyg2 f1v14a3 if f1v3 ==1, rd //risk diff in dm//


************prevalence NAFLD + other abnormal u/s finding ******************
//compare risk difference in severity of NAFLD among mal and female//
//before analyze recode f1v3 into 0,1//
binreg f1v3 i.fattyg3, rd
binreg f1v3 cirrhosis, rd

// gen NAFLD pdf cirrhosis combine 3 abnormal u/s finding//repeat//
gen combine=.
replace combine =1 if (f2v2a1b1 ==1 |f2v2a1b1==2 | f2v2a1b1 ==3) &(f2v2a1b2 ==1| f2v2a1b2 ==2 | f2v2a1b2 ==3)&(f2v2a1b3==1)
replace combine = 0 if f2v2a1 ==0
tab combine //nafld+pdf+cirrhosis//
tab combine if f1v3==0
tab combine if f1v3 ==1
binreg combine f1v3, rd

// gen fatpdf = nafld+pdf// repeat//
gen fatpdf=.
replace fatpdf =1 if (f2v2a1b1 ==1| f2v2a1b1==2 | f2v2a1b1 ==3)&(f2v2a1b2 ==1| f2v2a1b2 ==2 | f2v2a1b2 ==3)
replace fatpdf =. if f2v2a1b3==1
replace fatpdf = 0 if f2v2a1 ==0
tab fatpdf
tab fatpdf if f1v3==0
tab fatpdf if f1v3 ==1
binreg fatpdf f1v3, rd

//NAFLD + cirrhosis repeat//
gen fatcir =. 
replace fatcir =1 if (f2v2a1b1 ==1| f2v2a1b1==2 | f2v2a1b1 ==3)&( f2v2a1b3==1)
replace fatcir =. if f2v2a1b2 ==1| f2v2a1b2 ==2 | f2v2a1b2 ==3
replace fatcir = 0 if f2v2a1 ==0
tab fatcir
tab fatcir if f1v3 ==0
tab fatcir if f1v3 ==1
binreg fatcir f1v3, rd

// compare between male and female//
binreg fatcir f1v3, rd
tab fatcir f1v3, col

*******III fattyg2 % col ********************
tab fattyg2 f1v3, col
tab fattyg2 ageg, col
tab fattyg2 infectg, col
tab fattyg2 praciquantelg, col
tab fattyg2 f1v9, col
destring f1v10, replace
tab fattyg2 f1v10, col
tab fattyg2 f1v11, col
tab fattyg2 f1v14a0, col
tab fattyg2 f1v14a1, col
tab fattyg2 f1v14a2, col
tab fattyg2 f1v14a3, col
tab fattyg2 f1v14a4, col

// before analyze age test linearlity//
tab ageg fattyg2, row
orcalc 0.23 0.31 0.28 
// age not lineality with fattyg2 so we put it in to model in polytomous variable//
gen fattyoutcome=0
replace fattyoutcome=1 if fattyg2==1
*********IV crude ananlysis **********************
logistic fattyoutcome f1v3, nolog
di 1/0.816
logistic fattyoutcome age, nolog
logistic fattyoutcome i.ageg, nolog
logistic fattyoutcome infectg, nolog
logistic fattyoutcome i.praciquantelg, nolog
logistic fattyoutcome f1v9, nolog
logistic fattyg2 f1v10, nolog
destring f1v11, replace
logistic fattyg2 f1v11, nolog
destring f1v10, replace
logistic fattyg2 f1v10, nolog
logistic fattyg2 f1v14a0, nolog
logistic fattyg2 f1v14a1, nolog
logistic fattyg2 f1v14a2, nolog
logistic fattyg2 f1v14a3, nolog
logistic fattyg2 f1v14a4, nolog


*************V adjusted OR **********************************
 
logistic fattyg f1v3 i.ageg infect i.praciquantelg f1v9 f1v10 f1v11 f1v14a0 f1v14a3 f1v14a4

logistic fattyg2 f1v3 i.ageg f1v14a3


************ FIGURE IV magnitude of effect********************

******prevalence difference among male & female *****
binreg fattyg2 f1v3, rd
binreg fattyg2 i.ageg, rd
binreg fattyg2 i.ageg5, rd  //if use ageg5
binreg fattyg2 f1v14a0, rd
binreg fattyg2 f1v14a3, rd
binreg fattyg2 f1v3 i.ageg f1v14a3 f1v14a0, rd

*** if use ageg5
 


***********************************************************
***** stratified analysis *****************
*******************************************************
tab fattyg2
bysort f1v3: tab ageg fattyg2, row
* ageg 
binreg fattyg2 i.ageg if f1v3==0, rd   //male
binreg fattyg2 i.ageg if f1v3==1, rd    //female

* ageg5
binreg fattyg2 i.ageg5 if f1v3==0, rd   //male
binreg fattyg2 i.ageg5 if f1v3==1, rd    //female

* DM
binreg fattyg2 f1v14a3 if f1v3==0, rd  //male
binreg fattyg2 f1v14a3 if f1v3 ==1, rd  //female

* underlying yes or no

binreg fattyg2 f1v14a0 if f1v3==0, rd  //male
binreg fattyg2 f1v14a0 if f1v3 ==1, rd  //female


*********************************************
*subgroup  pro diff between male & female analysis acording to the age above or below 50 years

gen age50=.
replace age50 = 0 if age <50 & age !=.
replace age50 = 1 if age >=50 & age !=.
tab age50

binreg fattyg2 f1v3 if age50 ==0, rd
binreg fattyg2 f1v3 if age50 ==1, rd

/* significant diff between male & female in both group (<50 & >=50)


********** fattyg2 newgen and prevalence   *******/
tab fattyg2,miss   //  overall = 21.8 ----> nafld+othrwr normal/ normal+ othrnormal only

tab fattyg2 if f1v3 ==0, missing  // male
tab fattyg2 if f1v3 ==1, missing  // female


*Table II prevalence of NAFLD adj for other variables
*crude OR
logistic fattyg2 f1v3
logistic fattyg2 i.ageg5
logistic fattyg2 f1v14a3
logistic fattyg2 f1v14a0

logistic fattyg2 f1v3 i.ageg5 f1v14a3 f1v14a0

**TABLE II  prevalrnce difference

***************** outcome for table II after proposal examination****
tab fattyg2 f1v3, col  // prevalence in male and female 
tab fattyg2 ageg5 if f1v3 ==0, col  // prevalence of nafld vs ageg in male
tab fattyg2 ageg5 if f1v3 ==1, col  // prevalence  of nafld vs ageg in female
tab fattyg2 f1v14a3 if f1v3 ==0, col  //prevalence of nafld vs dm in male
tab fattyg2 f1v14a3 if f1v3 ==1, col //prevalence of nafld vs dm in female
tab fattyg2  f1v14a0 if f1v3 ==0, col  //prevalence of nafld vs ud in male
tab fattyg2  f1v14a0 if f1v3 ==1, col //prevalence of nafld vs ud in female

*************** prevalence diff nafld adj with other covariate**********8
binreg fattyg2 f1v3, rd   //crude 
binreg fattyg2 f1v3 i.ageg5, rd  // adj for ageg5
binreg fattyg2 f1v3 i.ageg5 f1v14a3, rd // adj for ageg5 dm
binreg fattyg2 f1v3 i.ageg5 f1v14a3 f1v14a0, rd  // adj for ageg5 dm ud


*************** OR of nafld adj with other covariate**********

logistic fattyg2 f1v3 // crude
logistic fattyg2 f1v3 i.ageg5 // adj for ageg5
logistic fattyg2 f1v3 i.ageg5 f1v14a3 // adj for ageg5 dm
logistic fattyg2 f1v3 i.ageg5 f1v14a3 f1v14a0  // adj for ageg5 dm ud

logistic fattyg2 f1v3
logistic fattyg2 i.ageg5
logistic fattyg2 f1v14a3 
logistic fattyg2 f1v14a0 
